# Supplementary material for: A Comparison between the Egg Yolk Flavor of Indigenous 2 Breeds and Commercial Laying Hens Based on Sensory Evaluation, Artificial Sensors, and GC-MS
Source: Foods. 2022 Dec 13;11(24):4027. doi: 10.3390/foods11244027 (PMC9778236; doi:10.3390/foods11244027)
Supplement: Supplementary file 1 [file foods-11-04027-s001.zip › Table S1.xlsx]

## Sheet: S1
Table S1. Volatile compounds of egg yolks from Hy-Line, Xueyu and Xinyang laying hens
	Hy-Line	Xueyu	Xinyang	SEM	P-value			Compound type	RT（min）	Compounds	Hy-Line	Xueyu	Xinyang	P-value
Esters	4.94475	3.44997	4.18003	0.375382	0.276511			Alkanes	22.559	Pentane, 2,2,3,4-tetramethyl-	0.25	0.6	N.D.	0.319
Alkanes	0.372172	0.541693	0.617722	0.0762022	0.481407				22.585	Butane, 2,2-dimethyl-	0.4	0.49	N.D.	0.696
Ketones	1.70278	1.45455	1.87694	0.157496	0.557005				33.101	Octane, 2,7-dimethyl-	0.64	N.D.	0.68	0.275
Acids	4.94475	3.44997	4.18003	0.375382	0.276511				52.033	(1-Methoxy-pentyl)-cyclopropane	0.14	0.43	N.D.	0.665
Aldehydes	2.16702	0.842673	1.19653	0.193805	0.00457788			Ketones	2.398	2-Butanone	0.43	0.38	0.37	0.827
S,N-containing compounds	0.638107	0.65535	0.643605	0.0833933	0.996678				3.992	3,4-Dimethyldihydrofuran-2,5-dione	N.D.	0.43	0.1	0.081
Aromatics	1.44221	0.609526	1.28051	0.147495	0.0307944				9.676	Ethanone, 2-(formyloxy)-1-phenyl-	0.91	0.98	0.91	0.796
Alcohols	0.351191	0.706076	0.325716	0.0901743	0.181336				10.147	2-Cyclopenten-1-one, 2-hydroxy-	N.D.	0.55b	0.63a	0.001
									22.564	3,4-Hexanedione, 2,2,5-trimethyl-	0.44	0.65	0.3	0.482
									36.787	2,6-Dihydroxyacetophenone, 2TMS derivative	26.25	8.53	22.71	0.652
									43.139	Hexane, 3,3-dimethyl-	0.65	0.45	0.55	0.109
									46.088	Acetone	0.09	0.1	0.15	0.78
									46.09	2-Pentanone, 4-hydroxy-4-methyl-	0.1	0.06	N.D.	0.124
								Acids	2.692	Acetic acid	0.83	1.06	0.75	0.795
									8.902	2-Amino-5-methylbenzoic acid	N.D.	0.73	0.47	0.14
									11.882	3-Amino-1,2,4-triazole-5-carboxylic acid	N.D.	0.19	0.28	0.104
									11.89	Formic acid	0.97	1.13	1.13	0.63
									11.896	Oxalic acid, butyl propyl ester	0.16	0.36	0.58	0.197
									27.643	Pentanoic acid	0.4	0.52	0.12	0.869
									46.166	Sulfurous acid, isobutyl pentyl ester	0.19	0.16	0.42	0.607
									49.925	Hexadecanoic acid, methyl ester	5.03a	1.63c	2.16b	0.032
									52.305	Methyl stearate	1.12a	N.D.	0.15b	0.01
								Esters	11.89	Formic acid, ethenyl ester	N.D.	0.23	N.D.	0.416
									17.321	Carbonic acid, heptyl vinyl ester	0.83	0.94	N.D.	0.544
									18.063	Isophthalic acid, di(2-isopropylphenyl) ester	0.12	0.24	0.18	0.132
									37.985	Succinic acid, 3-methylbut-2-yl 2-methylpent-3-yl ester	N.D.	0.12	0.11	0.353
									43.837	Isophthalic acid, 3,5-difluorophenyl hexyl ester	N.D.	0.51	0.24	0.401
									44.075	2,6-Difluoro-3-methylbenzoic acid, eicosyl ester	1.09	1.67	1.59	0.64
									44.156	2-Trifluoromethylbenzoic acid, tridec-2-ynyl ester	N.D.	1.15	1.2	0.513
									44.168	Succinic acid, ethyl 2-phenoxyethyl ester	0.17	0.37	0.87	0.469
									44.174	Succinic acid, 2-(2-chlorophenoxy)ethyl ethyl ester	6.89	0.63	N.D.	0.031
									48.945	Phthalic acid, hept-4-yl isobutyl ester	7.84	N.D.	1.53	0.381
									48.946	Phthalic acid, cyclobutyl isobutyl ester	N.D.	0.22	N.D.	0.266
									48.948	Dibutyl phthalate	0.14	N.D.	0.18	0.164
									48.948	Phthalic acid, 6-ethyl-3-octyl butyl ester	0.39	N.D.	N.D.	< 0.001
									48.948	Phthalic acid, isobutyl 4-octyl ester	N.D.	1.48	N.D.	0.207
									50.258	Phthalic acid, pentyl tridec-2-yn-1-yl ester	0.21	0.19	0.17	0.556
									52.799	D-Alanine, N-(2,5-ditrifluoromethylbenzoyl)-, nonyl ester	0.78	0.52	0.62	0.914
									52.799	D-Alanine, N-(2,5-ditrifluoromethylbenzoyl)-, heptyl ester	7.62	N.D.	0.63	0.348
								Aldehydes	13.826	Benzeneacetaldehyde	0.18	0.34	0.18	0.149
									17.314	Nonanal	1.11	0.45	1.07	0.095
									17.32	Hexanal, 5,5-dimethyl-	0.79	0.57	N.D.	0.231
									48.34	Pentadecanal	1.17a	0.56b	0.81b	0.01
									51.443	4-Methoxyphenylaldehyde trimethylene acetal	0.64	0.22	N.D.	0.095
								S,N-containing compounds	2.127	4-Benzyloxyamphetamine	10.06	2.01	0.95	0.47
									11.093	Ethylamine, N,N-dinonyl-2-(2-thiophenyl)-	N.D.	2.78	3.9	0.525
									48.078	5H-Tetrazol-5-amine	0.06	0.12	0.06	0.083
									48.079	1H-Tetrazol-5-amine	0.08	0.08	0.15	0.675
								Aromatics	3.273	Toluene	1.72	N.D.	1.64	0.025
									43.836	2,6-Bis(1,1-dimethylethyl)-4-(1-oxopropyl)phenol	1.59a	0.61b	0.77b	0.003
								Alcohols	17.038	3-Buten-2-ol	0.17	0.06	0.21	0.4
									27.008	Naphthalene, 2-methyl-	0.09	0.07	0.07	0.217
									28.494	1,3,5-Benzetriol, 3TMS derivative	N.D.	9.25	15.1	0.485
									31.559	4-Methyl-1,6-heptadien-4-ol	N.D.	0.09	0.22	0.462
									44.895	1,3-Benzenediol, o-cyclopropanecarbonyl-o'-(3-methylbut-2-enoyl)-	0.08	N.D.	N.D.	0.094
								Hy-Line, Hy-Line Brown. Xueyu, Xueyu White. Xinyang, Xinyang Blue.
								SEM, standard error of the mean.
								a-c Means within a row with no common superscripts differ significantly (P < 0.05).
								N.D., not detected
